# Supplementary material for: Variation in prognosis and treatment outcome in juvenile myoclonic epilepsy: a Biology of Juvenile Myoclonic Epilepsy Consortium proposal for a practical definition and stratified medicine classifications
Source: Brain Commun. 2023 Jun 9;5(3):fcad182. doi: 10.1093/braincomms/fcad182 (PMC10288558; doi:10.1093/braincomms/fcad182)
Supplement: fcad182_Supplementary_Data [file fcad182_supplementary_data.zip]

Archive with 2 entries (2 files):
- Supplementary Material .docx
- Supplementary_Appendix_1.docx
